# Supplementary material for: Shortcuts to adiabaticity for open systems in circuit quantum electrodynamics
Source: Nat Commun. 2022 Jan 10;13:188. doi: 10.1038/s41467-021-27900-6 (PMC8748912; doi:10.1038/s41467-021-27900-6)
Supplement: Supplementary file 3 — Source Data [file 41467_2021_27900_MOESM3_ESM.zip]

Archive with 18 entries (13 files):
- DataFormat.txt
- Fig1c/
- Fig1c/S21for0.npy
- Fig1c/S21for1.npy
- Fig2bcd/
- Fig2bcd/CD100_s0.npy
- Fig2bcd/CD30_s0.npy
- Fig2bcd/SIN2_100_s0.npy
- Fig2bcd/SIN2_30_s0.npy
- Fig2bcd/SIN2_800_s0.npy
- Fig3b/
- Fig3b/OC4modnoreset_s0.npy
- Fig3b/OC4modreset_s0.npy
- Fig3c/
- Fig3c/OC4modnoreset_s1.npy
- Fig3c/OC4modreset_s1.npy
- Fig4/
- Fig4/Heating_2D_-9.5dBm.npy
