# Supplementary material for: Shortcuts to adiabaticity for open systems in circuit quantum electrodynamics
Source: Nat Commun. 2022 Jan 10;13:188. doi: 10.1038/s41467-021-27900-6 (PMC8748912; doi:10.1038/s41467-021-27900-6)
Supplement: Supplementary file 3 — Source Data [file 41467_2021_27900_MOESM3_ESM.zip › DataFormat.txt]

In
0: time (ns)
1: I
2: Q
3: Amplitude
